# Supplementary material for: ERK1/2 Inhibition via the Oral Administration of Tizaterkib Alleviates Noise-Induced Hearing Loss While Tempering down the Immune Response
Source: Int J Mol Sci. 2024 Jun 7;25(12):6305. doi: 10.3390/ijms25126305 (PMC11204379; doi:10.3390/ijms25126305)
Supplement: Supplementary file 1 [file ijms-25-06305-s001.zip]

Archive with 1 entries (1 files):
- ijms-3039944-supplementary.pdf
